# Supplementary material for: Making health insurance responsive to citizens: learning from six low-income and middle-income countries
Source: BMJ Glob Health. 2025 May 22;7(Suppl 6):e018176. doi: 10.1136/bmjgh-2024-018176 (PMC12107628; doi:10.1136/bmjgh-2024-018176)
Supplement: online supplemental file 1 [file bmjgh-7-Suppl_6-s001.xlsx]

## Sheet: India
Country	Initiative	Description of the initiative					Achievements of the initiative		Content				Context				Actors				Process				Recommendations	Challenges
		What is it?	how is it provided?	Since when?	which sector it targets	targetting criteria	Quantitative	Qualitative	design	organizational structure	HR	demographic and geo coverage	Political	economic	legal	social	Governmental	Civil society	Private sector	Beneficiaries	community and CSOs engagement	engagement with gov't	engagement with insurance companies	Publicizing the initiative
India	SEWA Shakti Kendras

## Sheet: Bosnia and Herzegovina
Country	Initiative	Description of the initiative					Achievements of the initiative		Content				Context				Actors				Process				Recommendations	Challenges
		What is it?	how is it provided?	Since when?	which sector it targets	targetting criteria	Quantitative	Qualitative	design	organizational structure	HR	demographic and geo coverage	Political	economic	legal	social	Governmental	Civil society	Private sector	Beneficiaries	community and CSOs engagement	Government engagement	engagement with insurance companies	Publicizing the initiative
Bosnia and Herzegovina (Rebpulic of Srpska)	Family medicine teams (FMT) as brokers to health access
	Protectors of Patient’s Health Insurance Entitlements (PPHIE)
	Grievance redressal mechanism through Protectors of Patient’s Health Insurance Entitlements

## Sheet: Indonesia
Country	Initiative	Description of the initiative					Achievements of the initiative		Content				Context				Actors				Process				Recommendations	Challenges
		What is it?	how is it provided?	Since when?	which sector it targets	targetting criteria	Quantitative	Qualitative	design	organizational structure	HR	demographic and geo coverage	Political	economic	legal	social	Governmental	Civil society	Private sector	Beneficiaries	community and CSOs engagement	engagement with gov't	engagement with insurance companies/private sector	Publicizing the initiative
Indonesia	Lapor.go.id	grievance redressal
	BPJS Kesehatan Care Center	information provision and grievance redressal
	Mobile JKN
	BPJS Satu
	BPJS Watch (non-governmental)
	Jamkeswatch (non-governmental)
	Posko JKN-KIS (non-governmental)

## Sheet: Colombia
Country	Initiative	Description of the initiative					Achievements of the initiative		Content				Context				Actors				Process				Recommendations (p. 112 - 114)	Challenges
		What is it?	how is it provided?	Since when?	which sector it targets	targetting criteria	Quantitative	Qualitative	design	organizational structure	HR	demographic and geo coverage	Political	economic	legal (p.116)	social	Governmental	Civil society	Private sector	Beneficiaries	community and CSOs engagement	engagement with gov't	engagement with insurance companies/private sector	Publicizing the initiative
Colombia	Letter of Rights and Duties and Performance Letter
	User associations (UA) of the EPS
	Citizen involvement in priority setting exercises

## Sheet: Ghana
Country	Initiative	Description of the initiative					Achievements of the initiative		Content				Context				Actors				Process				Recommendations	Challenges
		What is it?	how is it provided?	Since when?	which sector it targets	targetting criteria	Quantitative	Qualitative	design	organizational structure	HR	demographic and geo coverage	Political	economic	legal	social	Governmental	Civil society	Private sector	Beneficiaries	community and CSOs engagement	engagement with gov't	engagement with insurance companies	Publicizing the initiative
Ghana	The NHIS Mobile Renewal Service Platform
	The Grievance Redressal Mechanism

## Sheet: Nigeria
Country	Initiative	Description of the initiative					Achievements of the initiative		Content				Context				Actors				Process				Recommendations	Challenges
		What is it?	how is it provided?	Since when?	which sector it targets	targetting criteria	Quantitative	Qualitative	design	organizational structure	HR	demographic and geo coverage	Political	economic	legal	social	Governmental	Civil society	Private sector	Beneficiaries	community and CSOs engagement	engagement with gov't	engagement with insurance companies	Publicizing the initiative
Nigeria	NHIS Desk officers (NDOs)
	Central government Desk officers (MDOs)
	Customer care & call center
	Subnational offices
	CSOs and Board of Trustees (BoT) for the Mutual Health Associations (MHAs)
